# Supplementary material for: A Pervasive History of Gene Flow in Madagascar’s True Lemurs (Genus Eulemur)
Source: Genes (Basel). 2023 May 23;14(6):1130. doi: 10.3390/genes14061130 (PMC10298339; doi:10.3390/genes14061130)
Supplement: Supplementary file 1 [file genes-14-01130-s001.zip]

Archive with 6 entries (6 files):
- FigS1_DetailedMitochondrialTree.pdf
- __MACOSX/._FigS1_DetailedMitochondrialTree.pdf
- TableS1_AllSequencedIndividuals.xlsx
- __MACOSX/._TableS1_AllSequencedIndividuals.xlsx
- TableS2_MitochondrialSequences.xlsx
- __MACOSX/._TableS2_MitochondrialSequences.xlsx
