# Supplementary material for: A Pervasive History of Gene Flow in Madagascar’s True Lemurs (Genus Eulemur)
Source: Genes (Basel). 2023 May 23;14(6):1130. doi: 10.3390/genes14061130 (PMC10298339; doi:10.3390/genes14061130)
Supplement: Supplementary file 1 [file genes-14-01130-s001.zip › TableS1_AllSequencedIndividuals.xlsx]

## Sheet: P0063_Weisrock_Assembly_Summary
Table S1. Sample information related to the nuclear dataset. Note that all samples in the upper table were originally sequenced in Everson et al. 2023.[1] and were retrieved from the NCBI Sequence Read Archive (BioProject ID PRJNA957840)
Source	Species
DLC	Lemur catta (outgroup)
Meredith A. Barrett	Eulemur albifrons
AMNH	Eulemur cinereiceps
DLC	Eulemur collaris
AMNH	Eulemur coronatus
DLC	Eulemur flavifrons
AMNH	Eulemur fulvus
AMNH	Eulemur macaco
AMNH	Eulemur mongoz
DLC	Eulemur rubriventer
DLC	Eulemur rufifrons
AMNH	Eulemur rufus
AMNH	Eulemur sanfordi
Previously published genomes added to our dataset
Source	NCBI BioSample Accession	Species
[1]	SAMN03699688	Eulemur flavifrons
Broad Institute	SAMN07678083	Eulemur fulvus
[1]	SAMN03699689	Eulemur macaco
[2]	SAMN09702726	Eulemur rubriventer
[3]	SAMN08793327	Eulemur rufifrons
References
[1] Everson et al. 2023 (BioRxiv)
[2] Meyer WK et al., "Evolutionary history inferred from the de novo assembly of a nonmodel organism, the blue-eyed black lemur.", Mol Ecol, 2015 Sep;24(17):4392-405
[3] Shearn, Rylan, et al. "Contrasted sex chromosome evolution in primates with and without sexual dimorphism." eLife 9 (2020): e63650.
[4] Marciniak, Stephanie, et al. "Evolutionary and phylogenetic insights from a nuclear genome sequence of the extinct, giant,“subfossil” koala lemur Megaladapis edwardsi." Proceedings of the National Academy of Sciences 118.26 (2021): e2022117118.
