# Supplementary material for: A Pervasive History of Gene Flow in Madagascar’s True Lemurs (Genus Eulemur)
Source: Genes (Basel). 2023 May 23;14(6):1130. doi: 10.3390/genes14061130 (PMC10298339; doi:10.3390/genes14061130)
Supplement: Supplementary file 1 [file genes-14-01130-s001.zip › TableS2_MitochondrialSequences.xlsx]

## Sheet: Sheet1
Table S2. Samples downloaded from NCBI GenBank for the mitochondrial control region (D-loop). See main text for details on how the original GenBank species assignments were corrected in light of recent taxonomic revisions.
GenBank Accession	Original Taxonomy	Corrected Taxonomy
AB371086.1	Eulemur fulvus fulvus	Eulemur fulvus
AB371087.1	Eulemur fulvus mayottensis	Eulemur fulvus
AB371088.1	Eulemur macaco macaco	Eulemur macaco
AF175861.1	Eulemur coronatus	Eulemur coronatus
AF175862.1	Eulemur coronatus	Eulemur coronatus
AF175863.1	Eulemur fulvus collaris	Eulemur collaris
AF175864.1	Eulemur fulvus collaris	Eulemur collaris
AF175865.1	Eulemur macaco flavifrons	Eulemur flavifrons
AF175866.1	Eulemur macaco flavifrons	Eulemur flavifrons
AF175867.1	Eulemur macaco macaco	Eulemur macaco
AF175871.1	Eulemur fulvus fulvus	Eulemur fulvus
AF175872.1	Eulemur fulvus fulvus	Eulemur fulvus
AF175873.1	Eulemur mongoz	Eulemur mongoz
AF175874.1	Eulemur mongoz	Eulemur mongoz
AF175875.1	Eulemur fulvus sanfordi	Eulemur sanfordi
AF175876.1	Eulemur fulvus sanfordi	Eulemur sanfordi
AF175877.1	Eulemur rubriventer	Eulemur rubriventer
AF175878.1	Eulemur rubriventer	Eulemur rubriventer
AF175879.1	Eulemur macaco macaco	Eulemur macaco
AF175884.1	Eulemur fulvus rufus	Eulemur rufus
AF175885.1	Eulemur fulvus rufus	Eulemur rufus
AF175886.1	Eulemur fulvus albifrons	Eulemur albifrons
AF175887.1	Eulemur fulvus albocollaris	Eulemur cinereiceps
AF175888.1	Eulemur fulvus albocollaris	Eulemur cinereiceps
AF257943.1	Eulemur fulvus albocollaris	Eulemur cinereiceps
AF257944.1	Eulemur fulvus albocollaris	Eulemur cinereiceps
AF257945.1	Eulemur fulvus albocollaris	Eulemur cinereiceps
AF257946.1	Eulemur fulvus albocollaris	Eulemur cinereiceps
AF257947.1	Eulemur fulvus albocollaris	Eulemur cinereiceps
AF257948.1	Eulemur fulvus albocollaris	Eulemur cinereiceps
AF257949.1	Eulemur fulvus albocollaris	Eulemur cinereiceps
AF257950.1	Eulemur fulvus albocollaris	Eulemur cinereiceps
AF257951.1	Eulemur fulvus albocollaris	Eulemur cinereiceps
AF257952.1	Eulemur fulvus albocollaris	Eulemur cinereiceps
AF257953.1	Eulemur fulvus albocollaris	Eulemur cinereiceps
AF257954.1	Eulemur fulvus albocollaris	Eulemur cinereiceps
AF257955.1	Eulemur fulvus albocollaris	Eulemur cinereiceps
AF257956.1	Eulemur fulvus albocollaris	Eulemur cinereiceps
AF257957.1	Eulemur fulvus albocollaris	Eulemur cinereiceps
AF257958.1	Eulemur fulvus albocollaris	Eulemur cinereiceps
AF257959.1	Eulemur fulvus	Eulemur cinereiceps
AF257960.1	Eulemur fulvus	Eulemur rufus
AF257961.1	Eulemur fulvus	Eulemur rufus
AF257962.1	Eulemur fulvus	Eulemur rufus
AF257963.1	Eulemur fulvus	Eulemur rufus
AF257964.1	Eulemur fulvus	Eulemur cinereiceps
AF257965.1	Eulemur fulvus	Eulemur rufus
AF257966.1	Eulemur fulvus	Eulemur cinereiceps
AF257967.1	Eulemur fulvus	Eulemur cinereiceps
AF257968.1	Eulemur fulvus	Eulemur cinereiceps
AF257969.1	Eulemur fulvus	Eulemur cinereiceps
AF257970.1	Eulemur fulvus	Eulemur rufus
AF257971.1	Eulemur fulvus	Eulemur cinereiceps
AF257972.1	Eulemur fulvus	Eulemur cinereiceps
AF257973.1	Eulemur fulvus	Eulemur cinereiceps
AF257974.1	Eulemur fulvus	Eulemur cinereiceps
AF257975.1	Eulemur fulvus	Eulemur cinereiceps
AF257976.1	Eulemur fulvus	Eulemur cinereiceps
AF257977.1	Eulemur fulvus	Eulemur cinereiceps
AF257978.1	Eulemur fulvus	Eulemur rufus
AF257979.1	Eulemur fulvus	Eulemur rufus
AF257980.1	Eulemur fulvus collaris	Eulemur collaris
AF257981.1	Eulemur fulvus collaris	Eulemur collaris
AF257982.1	Eulemur fulvus collaris	Eulemur collaris
AF257983.1	Eulemur fulvus collaris	Eulemur collaris
AF257984.1	Eulemur fulvus collaris	Eulemur collaris
AF257985.1	Eulemur fulvus collaris	Eulemur collaris
AF257986.1	Eulemur fulvus collaris	Eulemur collaris
AF257987.1	Eulemur fulvus collaris	Eulemur collaris
AF257988.1	Eulemur fulvus collaris	Eulemur collaris
AF257989.1	Eulemur fulvus rufus	Eulemur rufus
AF257990.1	Eulemur fulvus rufus	Eulemur rufus
AF257991.1	Eulemur fulvus rufus	Eulemur rufus
AF257992.1	Eulemur fulvus rufus	Eulemur rufus
AF257993.1	Eulemur fulvus rufus	Eulemur rufus
AF257994.1	Eulemur fulvus rufus	Eulemur rufus
AF257995.1	Eulemur fulvus rufus	Eulemur rufus
AF257996.1	Eulemur fulvus rufus	Eulemur rufus
AF257997.1	Eulemur fulvus rufus	Eulemur rufus
AF257998.1	Eulemur fulvus rufus	Eulemur rufus
AF257999.1	Eulemur fulvus rufus	Eulemur rufus
AF258000.1	Eulemur fulvus rufus	Eulemur rufus
AF258001.1	Eulemur fulvus rufus	Eulemur rufus
AF258002.1	Eulemur fulvus rufus	Eulemur rufus
AF258003.1	Eulemur fulvus fulvus	Eulemur fulvus
AF258004.1	Eulemur fulvus fulvus	Eulemur fulvus
AF258005.1	Eulemur fulvus fulvus	Eulemur fulvus
AF258006.1	Eulemur fulvus fulvus	Eulemur fulvus
AF258007.1	Eulemur fulvus fulvus	Eulemur fulvus
AF258008.1	Eulemur fulvus fulvus	Eulemur fulvus
AF258009.1	Eulemur fulvus fulvus	Eulemur fulvus
AF258010.1	Eulemur fulvus fulvus	Eulemur fulvus
AF258011.1	Eulemur fulvus fulvus	Eulemur fulvus
AF258012.1	Eulemur fulvus albifrons	Eulemur albifrons
AF258013.1	Eulemur fulvus albifrons	Eulemur albifrons
AF258014.1	Eulemur fulvus sanfordi	Eulemur sanfordi
AF258015.1	Eulemur fulvus sanfordi	Eulemur sanfordi
AF258016.1	Eulemur fulvus sanfordi	Eulemur sanfordi
AF258017.1	Eulemur fulvus sanfordi	Eulemur sanfordi
AF258018.1	Eulemur fulvus sanfordi	Eulemur sanfordi
AF258019.1	Eulemur fulvus sanfordi	Eulemur sanfordi
AM905040.1	Eulemur mongoz	Eulemur mongoz
AY585738.1	Eulemur fulvus rufus	Eulemur rufus
EF552639.1	Eulemur fulvus collaris	Eulemur collaris
EF552640.1	Eulemur fulvus collaris	Eulemur collaris
EF552641.1	Eulemur fulvus albifrons	Eulemur albifrons
EF552642.1	Eulemur fulvus fulvus	Eulemur fulvus
EF552643.1	Eulemur fulvus fulvus	Eulemur fulvus
EF552644.1	Eulemur fulvus albifrons	Eulemur albifrons
EF552645.1	Eulemur fulvus sanfordi	Eulemur sanfordi
EF552646.1	Eulemur fulvus sanfordi	Eulemur sanfordi
EF552647.1	Eulemur fulvus rufus	Eulemur rufus
EF552648.1	Eulemur rubriventer	Eulemur rubriventer
EF552649.1	Eulemur rubriventer	Eulemur rubriventer
EF552650.1	Eulemur mongoz	Eulemur mongoz
EF552651.1	Eulemur mongoz	Eulemur mongoz
EF552652.1	Eulemur macaco macaco	Eulemur macaco
EF552653.1	Eulemur macaco macaco	Eulemur macaco
EF552654.1	Eulemur macaco flavifrons	Eulemur flavifrons
EF552655.1	Eulemur macaco flavifrons	Eulemur flavifrons
EF552656.1	Eulemur coronatus	Eulemur coronatus
EF552657.1	Eulemur coronatus	Eulemur coronatus
EF552658.1	Eulemur fulvus albocollaris	Eulemur cinereiceps
EF552659.1	Eulemur fulvus albocollaris	Eulemur cinereiceps
EF552660.1	Eulemur fulvus albocollaris	Eulemur cinereiceps
EF552661.1	Eulemur fulvus albocollaris	Eulemur cinereiceps
EF552662.1	Eulemur fulvus albocollaris	Eulemur cinereiceps
EF552663.1	Eulemur fulvus albocollaris	Eulemur cinereiceps
EF552664.1	Eulemur fulvus albocollaris	Eulemur cinereiceps
EF552665.1	Eulemur fulvus albocollaris	Eulemur cinereiceps
EF552666.1	Eulemur fulvus albocollaris	Eulemur cinereiceps
EF552667.1	Eulemur fulvus albocollaris	Eulemur cinereiceps
EF552668.1	Eulemur fulvus albocollaris	Eulemur cinereiceps
EF552669.1	Eulemur fulvus albocollaris	Eulemur cinereiceps
EF552670.1	Eulemur fulvus albocollaris	Eulemur cinereiceps
EF552671.1	Eulemur fulvus albocollaris	Eulemur cinereiceps
EF552672.1	Eulemur fulvus albocollaris	Eulemur cinereiceps
EF552673.1	Eulemur fulvus albocollaris	Eulemur cinereiceps
EF552674.1	Eulemur fulvus albocollaris	Eulemur cinereiceps
EF552675.1	Eulemur fulvus albocollaris	Eulemur cinereiceps
EF552676.1	Eulemur fulvus albocollaris	Eulemur cinereiceps
EF552677.1	Eulemur fulvus albocollaris	Eulemur cinereiceps
EF552678.1	Eulemur fulvus albocollaris	Eulemur cinereiceps
EF552679.1	Eulemur fulvus albocollaris	Eulemur cinereiceps
EF552680.1	Eulemur fulvus albocollaris	Eulemur cinereiceps
EF552681.1	Eulemur fulvus albocollaris	Eulemur cinereiceps
EF552682.1	Eulemur fulvus albocollaris	Eulemur cinereiceps
EF552683.1	Eulemur fulvus albocollaris	Eulemur cinereiceps
EF552684.1	Eulemur fulvus albocollaris	Eulemur cinereiceps
EF552685.1	Eulemur fulvus albocollaris	Eulemur cinereiceps
EF552686.1	Eulemur fulvus albocollaris	Eulemur cinereiceps
EU333172.1	Eulemur mongoz	Eulemur mongoz
EU333173.1	Eulemur mongoz	Eulemur mongoz
EU333174.1	Eulemur mongoz	Eulemur mongoz
EU333175.1	Eulemur mongoz	Eulemur mongoz
EU333176.1	Eulemur mongoz	Eulemur mongoz
EU333177.1	Eulemur mongoz	Eulemur mongoz
EU333178.1	Eulemur mongoz	Eulemur mongoz
EU333179.1	Eulemur mongoz	Eulemur mongoz
EU333180.1	Eulemur mongoz	Eulemur mongoz
EU333181.1	Eulemur mongoz	Eulemur mongoz
EU333182.1	Eulemur mongoz	Eulemur mongoz
EU333183.1	Eulemur fulvus albifrons	Eulemur albifrons
EU333184.1	Eulemur fulvus albifrons	Eulemur albifrons
EU333185.1	Eulemur fulvus albifrons	Eulemur albifrons
EU333186.1	Eulemur fulvus albifrons	Eulemur albifrons
EU333187.1	Eulemur fulvus albifrons	Eulemur albifrons
EU333188.1	Eulemur fulvus albifrons	Eulemur albifrons
EU333189.1	Eulemur fulvus albifrons	Eulemur albifrons
EU333190.1	Eulemur fulvus albifrons	Eulemur albifrons
EU333191.1	Eulemur fulvus albifrons	Eulemur albifrons
EU333192.1	Eulemur fulvus albifrons	Eulemur albifrons
EU333193.1	Eulemur fulvus albifrons	Eulemur albifrons
EU333194.1	Eulemur fulvus fulvus	Eulemur fulvus
EU333195.1	Eulemur fulvus fulvus	Eulemur fulvus
EU333196.1	Eulemur fulvus fulvus	Eulemur fulvus
EU333197.1	Eulemur fulvus fulvus	Eulemur fulvus
EU333198.1	Eulemur fulvus fulvus	Eulemur fulvus
EU333199.1	Eulemur fulvus fulvus	Eulemur fulvus
EU333200.1	Eulemur fulvus fulvus	Eulemur fulvus
EU333201.1	Eulemur fulvus fulvus	Eulemur fulvus
EU333202.1	Eulemur fulvus fulvus	Eulemur fulvus
EU333203.1	Eulemur fulvus mayottensis	Eulemur fulvus
EU333204.1	Eulemur fulvus mayottensis	Eulemur fulvus
EU333205.1	Eulemur fulvus mayottensis	Eulemur fulvus
EU333206.1	Eulemur fulvus mayottensis	Eulemur fulvus
EU333207.1	Eulemur fulvus rufus	Eulemur rufus																		0.2851
EU333208.1	Eulemur fulvus rufus	Eulemur rufus
EU333209.1	Eulemur fulvus rufus	Eulemur rufus																		0.4255
EU333210.1	Eulemur fulvus rufus	Eulemur rufus																		0.4255
EU333211.1	Eulemur fulvus rufus	Eulemur rufus																		0.4255
EU333212.1	Eulemur fulvus rufus	Eulemur rufus																		0.4255
EU333213.1	Eulemur fulvus rufus	Eulemur rufus
EU333214.1	Eulemur fulvus rufus	Eulemur rufus																		0.4176
EU333215.1	Eulemur fulvus rufus	Eulemur rufus
EU333216.1	Eulemur fulvus rufus	Eulemur rufus
EU333217.1	Eulemur fulvus rufus	Eulemur rufus
EU333218.1	Eulemur fulvus rufus	Eulemur rufus
EU333219.1	Eulemur fulvus rufus	Eulemur rufus
EU333220.1	Eulemur fulvus rufus	Eulemur rufus
EU333221.1	Eulemur fulvus rufus	Eulemur rufus
EU333222.1	Eulemur fulvus rufus	Eulemur rufus																		0.2934
EU333223.1	Eulemur fulvus rufus	Eulemur rufus																		0.3874
EU333224.1	Eulemur fulvus rufus	Eulemur rufus																		0.3874
EU333225.1	Eulemur fulvus sanfordi	Eulemur sanfordi
EU333226.1	Eulemur fulvus sanfordi	Eulemur sanfordi
EU333227.1	Eulemur fulvus sanfordi	Eulemur sanfordi
EU333228.1	Eulemur fulvus albocollaris	Eulemur cinereiceps
EU333229.1	Eulemur fulvus albocollaris	Eulemur cinereiceps
EU333230.1	Eulemur fulvus albocollaris	Eulemur cinereiceps
EU333231.1	Eulemur fulvus albocollaris	Eulemur cinereiceps
EU333232.1	Eulemur fulvus collaris	Eulemur collaris
EU333233.1	Eulemur fulvus collaris	Eulemur collaris
EU333234.1	Eulemur coronatus	Eulemur coronatus
EU333235.1	Eulemur coronatus	Eulemur coronatus
EU333236.1	Eulemur coronatus	Eulemur coronatus
EU333237.1	Eulemur rubriventer	Eulemur rubriventer
EU333238.1	Eulemur rubriventer	Eulemur rubriventer
EU333239.1	Eulemur rubriventer	Eulemur rubriventer
EU333240.1	Eulemur macaco macaco	Eulemur macaco
EU333241.1	Eulemur macaco macaco	Eulemur macaco
EU333242.1	Eulemur macaco macaco	Eulemur macaco
EU333243.1	Eulemur macaco flavifrons	Eulemur flavifrons
EU333244.1	Eulemur macaco flavifrons	Eulemur flavifrons
EU333245.1	Eulemur macaco flavifrons	Eulemur flavifrons
EU779979.1	Eulemur coronatus	Eulemur coronatus
HM148731.1	Eulemur rufus	Eulemur rufus
HM148732.1	Eulemur rufus	Eulemur rufus
HM148733.1	Eulemur rufus	Eulemur rufus
HM148734.1	Eulemur rufus	Eulemur rufus
HM148735.1	Eulemur rufus	Eulemur rufus
HM148736.1	Eulemur rufus	Eulemur rufus
HM148737.1	Eulemur rufus	Eulemur rufus
HM148738.1	Eulemur rufus	Eulemur rufus
HM148739.1	Eulemur rufus	Eulemur rufus
HM148740.1	Eulemur rufus	Eulemur rufus
HM148741.1	Eulemur rufus	Eulemur rufus
HM148742.1	Eulemur rufus	Eulemur rufus
HM148743.1	Eulemur rufus	Eulemur rufus
HM148744.1	Eulemur rufus	Eulemur rufus
HM148745.1	Eulemur rufus	Eulemur rufus
HM148746.1	Eulemur rufus	Eulemur rufus
HM148747.1	Eulemur rufus	Eulemur rufus
HM148748.1	Eulemur rufus	Eulemur rufus
HM148749.1	Eulemur rufus	Eulemur rufus
HM148750.1	Eulemur rufus	Eulemur rufus
HM148751.1	Eulemur rufus	Eulemur rufus
HM148752.1	Eulemur rufus	Eulemur rufus
HM148753.1	Eulemur rufus	Eulemur rufus
HM148754.1	Eulemur rufus	Eulemur rufus
HM148755.1	Eulemur rufus	Eulemur rufus
HM148756.1	Eulemur rufus	Eulemur rufus
HM148757.1	Eulemur rufus	Eulemur rufus
HM148758.1	Eulemur rufus	Eulemur rufus
HM148759.1	Eulemur rufus	Eulemur rufus
HM148760.1	Eulemur rufus	Eulemur rufus
HM148761.1	Eulemur rufus	Eulemur rufus
HM148762.1	Eulemur rufus	Eulemur rufus
HM148763.1	Eulemur rufus	Eulemur rufus
HM148764.1	Eulemur rufus	Eulemur rufus
HM148765.1	Eulemur rufus	Eulemur rufus
HM148766.1	Eulemur rufus	Eulemur rufus
HM148767.1	Eulemur rufus	Eulemur rufus
HM148768.1	Eulemur rufus	Eulemur rufus
HM148769.1	Eulemur rufus	Eulemur rufus
HM148770.1	Eulemur rufus	Eulemur rufus
HM148771.1	Eulemur rufus	Eulemur rufus
HM148772.1	Eulemur rufus	Eulemur rufus
HM148773.1	Eulemur rufus	Eulemur rufus
HM148774.1	Eulemur rufus	Eulemur rufus
HM148775.1	Eulemur rufus	Eulemur rufus
HM148776.1	Eulemur rufus	Eulemur rufus
HM148777.1	Eulemur rufus	Eulemur rufus
HM148778.1	Eulemur rufus	Eulemur rufus
HM148779.1	Eulemur rufus	Eulemur rufus
HM148780.1	Eulemur rufus	Eulemur rufus
HM148781.1	Eulemur rufus	Eulemur rufus
HM148782.1	Eulemur rufus	Eulemur rufus
HM148783.1	Eulemur rufus	Eulemur rufus
HM148784.1	Eulemur rufus	Eulemur rufus
HM148785.1	Eulemur rufus	Eulemur rufus
HM148786.1	Eulemur rufus	Eulemur rufus
HM148787.1	Eulemur rufus	Eulemur rufus
HM148788.1	Eulemur rufus	Eulemur rufus
HM148789.1	Eulemur rufus	Eulemur rufus
HM148790.1	Eulemur rufus	Eulemur rufus
HM148791.1	Eulemur rufus	Eulemur rufus
HM148792.1	Eulemur rufus	Eulemur rufus
HM148793.1	Eulemur rufus	Eulemur rufus
HM148794.1	Eulemur rufus	Eulemur rufus
HM148795.1	Eulemur rufus	Eulemur rufus
HM148796.1	Eulemur rufus	Eulemur rufus
HM148797.1	Eulemur rufus	Eulemur rufus
HM148798.1	Eulemur rufus	Eulemur rufus
HM148799.1	Eulemur rufus	Eulemur rufus
HM148800.1	Eulemur rufus	Eulemur rufus
HM148801.1	Eulemur rufus	Eulemur rufus
HM148802.1	Eulemur rufus	Eulemur rufus
HM148803.1	Eulemur rufus	Eulemur rufus
HM148804.1	Eulemur rufus	Eulemur rufus
HM148805.1	Eulemur rufus	Eulemur rufus
HM148806.1	Eulemur rufus	Eulemur rufus
HM148807.1	Eulemur rufus	Eulemur rufus
HM148808.1	Eulemur rufus	Eulemur rufus
HM148809.1	Eulemur rufus	Eulemur rufus
HM148810.1	Eulemur rufus	Eulemur rufus
HM148811.1	Eulemur rufus	Eulemur rufus
HM148812.1	Eulemur rufus	Eulemur rufus
HM148813.1	Eulemur rufus	Eulemur rufus
HM148814.1	Eulemur rufus	Eulemur rufus
HM148815.1	Eulemur rufus	Eulemur rufus
HM148816.1	Eulemur rufus	Eulemur rufus
HM148817.1	Eulemur rufus	Eulemur rufus
HM148818.1	Eulemur rufus	Eulemur rufus
HM148819.1	Eulemur cinereiceps	Eulemur cinereiceps
HM148820.1	Eulemur cinereiceps	Eulemur cinereiceps
HM148821.1	Eulemur cinereiceps	Eulemur cinereiceps
HM148822.1	Eulemur cinereiceps	Eulemur cinereiceps
HM148823.1	Eulemur cinereiceps	Eulemur cinereiceps
HM148824.1	Eulemur cinereiceps	Eulemur cinereiceps
HM148825.1	Eulemur cinereiceps	Eulemur cinereiceps
HM148826.1	Eulemur cinereiceps	Eulemur cinereiceps
HM148827.1	Eulemur cinereiceps	Eulemur cinereiceps
HM148828.1	Eulemur cinereiceps	Eulemur cinereiceps
HM148829.1	Eulemur cinereiceps	Eulemur cinereiceps
HM148830.1	Eulemur cinereiceps	Eulemur cinereiceps
HM148831.1	Eulemur cinereiceps	Eulemur cinereiceps
HM148832.1	Eulemur cinereiceps	Eulemur cinereiceps
HM148833.1	Eulemur cinereiceps	Eulemur cinereiceps
HM148834.1	Eulemur cinereiceps	Eulemur cinereiceps
HM148835.1	Eulemur cinereiceps	Eulemur cinereiceps
HM148836.1	Eulemur cinereiceps	Eulemur cinereiceps
HM148837.1	Eulemur cinereiceps	Eulemur cinereiceps
HM148838.1	Eulemur cinereiceps	Eulemur cinereiceps
HM148839.1	Eulemur cinereiceps	Eulemur cinereiceps
HM148840.1	Eulemur cinereiceps	Eulemur cinereiceps
HM148841.1	Eulemur cinereiceps	Eulemur cinereiceps
HM148842.1	Eulemur cinereiceps	Eulemur cinereiceps
HM148843.1	Eulemur cinereiceps	Eulemur cinereiceps
HM148844.1	Eulemur cinereiceps	Eulemur cinereiceps
HM148845.1	Eulemur cinereiceps	Eulemur cinereiceps
HM148846.1	Eulemur cinereiceps	Eulemur cinereiceps
HM148847.1	Eulemur cinereiceps	Eulemur cinereiceps
HM148848.1	Eulemur cinereiceps	Eulemur cinereiceps
HM148849.1	Eulemur cinereiceps	Eulemur cinereiceps
HM148850.1	Eulemur cinereiceps	Eulemur cinereiceps
HM148851.1	Eulemur cinereiceps	Eulemur cinereiceps
HM148852.1	Eulemur cinereiceps	Eulemur cinereiceps
HM148853.1	Eulemur cinereiceps	Eulemur cinereiceps
HM148854.1	Eulemur cinereiceps	Eulemur cinereiceps
HM148855.1	Eulemur cinereiceps	Eulemur cinereiceps
HM148856.1	Eulemur cinereiceps	Eulemur cinereiceps
HM148857.1	Eulemur cinereiceps	Eulemur cinereiceps
HM148858.1	Eulemur cinereiceps	Eulemur cinereiceps
HM148859.1	Eulemur cinereiceps	Eulemur cinereiceps
HM148860.1	Eulemur cinereiceps	Eulemur cinereiceps
HM148861.1	Eulemur cinereiceps	Eulemur cinereiceps
HM148862.1	Eulemur cinereiceps	Eulemur cinereiceps
HM148863.1	Eulemur cinereiceps	Eulemur cinereiceps
HM148864.1	Eulemur cinereiceps	Eulemur cinereiceps
HM148865.1	Eulemur cinereiceps	Eulemur cinereiceps
HM148866.1	Eulemur cinereiceps	Eulemur cinereiceps
HM148867.1	Eulemur cinereiceps	Eulemur cinereiceps
HM148868.1	Eulemur cinereiceps	Eulemur cinereiceps
HM148869.1	Eulemur cinereiceps	Eulemur cinereiceps
HM148870.1	Eulemur cinereiceps	Eulemur cinereiceps
HM148871.1	Eulemur cinereiceps	Eulemur cinereiceps
HM148872.1	Eulemur cinereiceps	Eulemur cinereiceps
HM148873.1	Eulemur cinereiceps	Eulemur cinereiceps
HM148874.1	Eulemur cinereiceps	Eulemur cinereiceps
HM148875.1	Eulemur cinereiceps	Eulemur cinereiceps
HM148876.1	Eulemur cinereiceps	Eulemur cinereiceps
HM148877.1	Eulemur cinereiceps	Eulemur cinereiceps
HM148878.1	Eulemur cinereiceps	Eulemur cinereiceps
HM148879.1	Eulemur cinereiceps	Eulemur cinereiceps
HM148880.1	Eulemur cinereiceps	Eulemur cinereiceps
HM148881.1	Eulemur cinereiceps	Eulemur cinereiceps
HM148882.1	Eulemur cinereiceps	Eulemur cinereiceps
HM148883.1	Eulemur cinereiceps	Eulemur cinereiceps
HM148884.1	Eulemur cinereiceps	Eulemur cinereiceps
HM148885.1	Eulemur cinereiceps	Eulemur cinereiceps
HM148886.1	Eulemur cinereiceps	Eulemur cinereiceps
HM148887.1	Eulemur cinereiceps	Eulemur cinereiceps
HM148888.1	Eulemur cinereiceps	Eulemur cinereiceps
HM148889.1	Eulemur cinereiceps	Eulemur cinereiceps
HM148890.1	Eulemur cinereiceps	Eulemur cinereiceps
HM148891.1	Eulemur cinereiceps	Eulemur cinereiceps
HM148892.1	Eulemur cinereiceps	Eulemur cinereiceps
HM148893.1	Eulemur cinereiceps	Eulemur cinereiceps
HM148894.1	Eulemur cinereiceps	Eulemur cinereiceps
HM148895.1	Eulemur cinereiceps	Eulemur cinereiceps
HM148896.1	Eulemur cinereiceps	Eulemur cinereiceps
HM148897.1	Eulemur cinereiceps	Eulemur cinereiceps
JX987776.1	Eulemur rufifrons	Eulemur rufifrons
JX987777.1	Eulemur rufifrons	Eulemur rufifrons
JX987778.1	Eulemur rufifrons	Eulemur rufifrons
JX987779.1	Eulemur rufifrons	Eulemur rufifrons
JX987780.1	Eulemur rufifrons	Eulemur rufifrons
JX987781.1	Eulemur rufifrons	Eulemur rufifrons
JX987782.1	Eulemur rufifrons	Eulemur rufifrons
KU196680.1	Eulemur fulvus collaris	Eulemur collaris
KU196681.1	Eulemur fulvus collaris	Eulemur collaris
KU196682.1	Eulemur fulvus collaris	Eulemur collaris
KU196683.1	Eulemur fulvus collaris	Eulemur collaris
KU196684.1	Eulemur fulvus collaris	Eulemur collaris
KU196685.1	Eulemur fulvus collaris	Eulemur collaris
KU196686.1	Eulemur fulvus collaris	Eulemur collaris
KU196687.1	Eulemur fulvus collaris	Eulemur collaris
KU196688.1	Eulemur fulvus collaris	Eulemur collaris
KU196689.1	Eulemur fulvus collaris	Eulemur collaris
KU196690.1	Eulemur fulvus collaris	Eulemur collaris
KU196691.1	Eulemur fulvus collaris	Eulemur collaris
KU196692.1	Eulemur fulvus collaris	Eulemur collaris
KU196693.1	Eulemur fulvus collaris	Eulemur collaris
KU196694.1	Eulemur fulvus collaris	Eulemur collaris
KU196695.1	Eulemur fulvus collaris	Eulemur collaris
KU196696.1	Eulemur fulvus collaris	Eulemur collaris
KU196697.1	Eulemur fulvus collaris	Eulemur collaris
KU196698.1	Eulemur fulvus collaris	Eulemur collaris
KU196699.1	Eulemur fulvus collaris	Eulemur collaris
KU196700.1	Eulemur fulvus collaris	Eulemur collaris
KU196701.1	Eulemur fulvus collaris	Eulemur collaris
KU196702.1	Eulemur fulvus collaris	Eulemur collaris
KU196703.1	Eulemur fulvus collaris	Eulemur collaris
KU196704.1	Eulemur fulvus collaris	Eulemur collaris
KU196705.1	Eulemur fulvus collaris	Eulemur collaris
KU196706.1	Eulemur fulvus collaris	Eulemur collaris
KU196707.1	Eulemur fulvus collaris	Eulemur collaris
KU196708.1	Eulemur fulvus collaris	Eulemur collaris
KU196709.1	Eulemur fulvus collaris	Eulemur collaris
KU196710.1	Eulemur fulvus collaris	Eulemur collaris
KU196711.1	Eulemur fulvus collaris	Eulemur collaris
KU196712.1	Eulemur fulvus collaris	Eulemur collaris
KU196713.1	Eulemur fulvus collaris	Eulemur collaris
KU196714.1	Eulemur fulvus collaris	Eulemur collaris
KU196715.1	Eulemur fulvus collaris	Eulemur collaris
KU196716.1	Eulemur fulvus collaris	Eulemur collaris
KU196717.1	Eulemur fulvus collaris	Eulemur collaris
KU196718.1	Eulemur fulvus collaris	Eulemur collaris
KU196719.1	Eulemur fulvus collaris	Eulemur collaris
KU196720.1	Eulemur fulvus collaris	Eulemur collaris
KU196721.1	Eulemur fulvus collaris	Eulemur collaris
KU196722.1	Eulemur fulvus collaris	Eulemur collaris
MH029595.1	Eulemur fulvus collaris	Eulemur collaris
MH029596.1	Eulemur fulvus collaris	Eulemur collaris
MH029597.1	Eulemur fulvus collaris	Eulemur collaris
MH029598.1	Eulemur fulvus collaris	Eulemur collaris
MH029599.1	Eulemur fulvus collaris	Eulemur collaris
MH029600.1	Eulemur fulvus collaris	Eulemur collaris
MH029601.1	Eulemur fulvus collaris	Eulemur collaris
MH029602.1	Eulemur fulvus collaris	Eulemur collaris
MH029603.1	Eulemur fulvus collaris	Eulemur collaris
MH029604.1	Eulemur fulvus collaris	Eulemur collaris
MH029605.1	Eulemur fulvus collaris	Eulemur collaris
MH029606.1	Eulemur fulvus collaris	Eulemur collaris
MH029607.1	Eulemur fulvus collaris	Eulemur collaris
MH029608.1	Eulemur fulvus collaris	Eulemur collaris
MH029609.1	Eulemur fulvus collaris	Eulemur collaris
MH029610.1	Eulemur fulvus collaris	Eulemur collaris
MH029611.1	Eulemur fulvus collaris	Eulemur collaris
MH029612.1	Eulemur fulvus collaris	Eulemur collaris
MH029613.1	Eulemur fulvus collaris	Eulemur collaris
MH029614.1	Eulemur fulvus collaris	Eulemur collaris
MH029615.1	Eulemur fulvus collaris	Eulemur collaris
MH029616.1	Eulemur fulvus collaris	Eulemur collaris
MH029617.1	Eulemur fulvus collaris	Eulemur collaris
MH029618.1	Eulemur fulvus collaris	Eulemur collaris
MH029620.1	Eulemur fulvus collaris	Eulemur collaris
MH029621.1	Eulemur fulvus collaris	Eulemur collaris
MH029622.1	Eulemur fulvus collaris	Eulemur collaris
MH029623.1	Eulemur fulvus collaris	Eulemur collaris
MH029624.1	Eulemur fulvus collaris	Eulemur collaris
MH029625.1	Eulemur fulvus collaris	Eulemur collaris
MH029626.1	Eulemur fulvus collaris	Eulemur collaris
NC_10300.1	Eulemur mongoz	Eulemur mongoz
NC_12766.1	Eulemur fulvus fulvus	Eulemur fulvus
NC_12769.1	Eulemur fulvus mayottensis	Eulemur fulvus
NC_12771.1	Eulemur macaco	Eulemur macaco
